# Supplementary material for: Effects of Degradation on Microbial Communities of an Amazonian Mangrove
Source: Microorganisms. 2023 May 25;11(6):1389. doi: 10.3390/microorganisms11061389 (PMC10301220; doi:10.3390/microorganisms11061389)
Supplement: Supplementary file 1 [file microorganisms-11-01389-s001.zip]

Archive with 1 entries (1 files):
- microorganisms-2329836-supplementary.pdf
